# Supplementary material for: Survey of the rubber tree genome reveals a high number of cysteine protease-encoding genes homologous to Arabidopsis SAG12
Source: PLoS One. 2017 Feb 6;12(2):e0171725. doi: 10.1371/journal.pone.0171725 (PMC5293227; doi:10.1371/journal.pone.0171725)
Supplement: S1 Table — (XLSX) [file pone.0171725.s006.xlsx]

## Sheet: Sheet1
S1 Table. PCR primers used for gene cloning in this study.
Gene	Forward primer (5′→3′)	Reverse primer (5′→3′)
HbSAG12H1	ACTTCAACGTAGTCATAGATACTATGG	TCACTATTCACTTTAATTATGCAGTTGG
HbSAG12H2	AGTACCACTTCCCATGGCATACAC	TCTTGTGTGATTCTGAATAATTATGCGGTAGG
HbSAG12H3	AGTACCACTTCCCATGGCATACAC	TGGTCCTGAACTTCATGCAGTAGG
HbSAG12H4	AGCTACCACCATTCCTCATGGAG	ACTGCTATCTTGAACTTCATGCAGTGG
HbSAG12H5	AGCGATGATGGCAGCTTCATTATGTC	TGCATATGTTCAGGCAATAGGAAAACTGG
HbSAG12H6	AGTTATGGCTTTAGAATGGCCAATGC	TGTAATTAATTAGGCAATGGGATAAGAGG
HbSAG12H7	AGTGATGGCTTCATTATGCTCAAGG	ATTTAGGCAATTGGATAGGAGGAATCC
HbSAG12H8	ACAATGGCATCAGTTTGGAAAATGC	AGTTAAGCGCTGGCAATCGG
HbSAG12H9	ACAATGGCATCAGTTTGGAAAATGC	AGTTAAGCATTGGCAGTCGG
HbSAG12H10	ACAATGGCATCAGTTTGGAAAATGC	AGTTAAGCATTGGCAGTCGG
HbSAG12H11	ACAATGGCATCAGTTTGGAAAATGC	AGTTAAGCATTGGCAGTCGG
HbSAG12H12	AGCAATGGCTTTAGTTTGTAAAATGCAAC	ATTATTGAGCAATTGGATAGGAGGAATACAG
HbSAG12H13	GTGCTATGGCTGCAGTACTAGG	TCATTTATGGAGTTGGATAGGAAGGCTG
HbSAG12H14	TCACTTAGCAGAATGGCAGCAATTCTTG	CTGCCATTTATGCAGTTGGGTAGG
HbSAG12H15	TCACTTGGCAGAATGGCTGC	ACCCATCTATACTTCGCTGCC
HbSAG12H16	TGGTGCAATGGCTATACTACTTGG	TGAAGATTCCCATCATTTATGCAGTTGG
HbSAG12H17	TCGCACTTCGCAGAATGGCTGC	TGCTGCCATTTATGCAGTTGGATAGG
